# Supplementary material for: Clinical Phenotype and Contagiousness of Early Breakthrough SARS-CoV-2 Infections after BNT162b2 COVID-19 mRNA Vaccine: A Parallel Cohort Study in Healthcare Workers
Source: Vaccines (Basel). 2021 Nov 23;9(12):1377. doi: 10.3390/vaccines9121377 (PMC8705309; doi:10.3390/vaccines9121377)
Supplement: Supplementary file 1 [file vaccines-09-01377-s001.zip]

Archive with 1 entries (1 files):
- vaccines-1472437-supplementary.pdf
